# Supplementary material for: Investigating the psychophysiological effects of NaiKan Therapy: salivary oxytocin and cortisol release
Source: Front Integr Neurosci. 2025 Feb 25;19:1476654. doi: 10.3389/fnint.2025.1476654 (PMC11893859; doi:10.3389/fnint.2025.1476654)
Supplement: Supplementary file 2 [file Table_2.xlsx]

## Sheet: information
总序号	Number	Sample	Sex	Aga (Year)	COVID-19 infection	Hypertension	Diabetes	Coronary heart disease	Stroke	Chronic obstructive pulmonary disease	Tumor
0001	01	D0-1	Female	18	Yes	No	No	No	No	No	No
0023	02	D0-1	Female	18	Yes	No	No	No	No	No	No
0045	03	D0-1	Female	18	Yes	No	No	No	No	No	No
0067	04	D0-1	Female	18	Yes	No	No	No	No	No	No
0089	05	D0-1	Female	19	Yes	No	No	No	No	No	No
0111	06	D0-1	Female	19	Yes	No	No	No	No	No	No
0133	07	D0-1	Female	20	Yes	No	No	No	No	No	No
0155	08	D0-1	Male	18	Yes	No	No	No	No	No	No
0177	09	D0-1	Male	18	Yes	No	No	No	No	No	No
0199	10	D0-1	Male	19	Yes	No	No	No	No	No	No
0221	11	D0-1	Female	19	Yes	No	No	No	No	No	No
0243	12	D0-1	Female	18	No	No	No	No	No	No	No
0265	13	D0-1	Female	47	Yes	No	No	No	No	No	No
0287	14	D0-1	Female	36	Yes	No	No	No	No	No	No
0309	15	D0-1	Male	22	No	No	No	No	No	No	No
0331	16	D0-1	Male	21	Yes	No	No	No	No	No	No
0353	17	D0-1	Female	18	Yes	No	No	No	No	No	No
0375	18	D0-1	Male	18	Yes	No	No	No	No	No	No
0397	19	D0-1	Male	19	No	No	No	No	No	No	No
0419	20	D0-1	Female	20	Yes	No	No	No	No	No	No
0441	21	D0-1	Male	37	Yes	No	Yes	No	No	No	No
0463	22	D0-1	Male	22	Yes	No	No	No	No	No	No
0485	23	D0-1	Male	19	Yes	No	No	No	No	No	No
0507	24	D0-1	Female	18	Yes	No	No	No	No	No	No
0529	25	D0-1	Female	19	Yes	No	No	No	No	No	No
0551	26	D0-1	Male	28	No	No	No	No	No	No	No
0573	27	D0-1	Female	27	Yes	No	No	No	No	No	No
0595	28	D0-1	Female	38	Yes	No	No	No	No	No	No
0617	29	D0-1	Female	40	No	No	No	No	No	No	No
0639	30	D0-1	Female	18	Yes	No	No	No	No	No	No
0661	31	D0-1	Female	18	Yes	No	No	No	No	No	No
0683	32	D0-1	Female	18	Yes	No	No	No	No	No	No
0705	33	D0-1	Female	19	Yes	No	No	No	No	No	No
0727	34	D0-1	Female	19	Yes	No	No	No	No	No	No
0749	35	D0-1	Female	18	Yes	No	No	No	No	No	No
0771	36	D0-1	Male	18	Yes	No	No	No	No	No	No
0793	37	D0-1	Male	20	Yes	No	No	No	No	No	No
0815	38	D0-1	Female	25	Yes	No	No	No	No	No	No
0837	39	D0-1	Female	46	Yes	No	No	No	No	No	No
0859	40	D0-1	Female	23	Yes	No	No	No	No	No	No
0881	41	D0-1	Female	60	Yes	No	No	No	No	No	No
0903	42	D0-1	Male	20	Yes	No	No	No	No	No	No
0925	43	D0-1	Male	21	No	No	No	No	No	No	No
0947	44	D0-1	Female	28	Yes	No	No	No	No	No	No
0969	45	D0-1	Female	34	Yes	No	No	No	No	No	No
0991	46	D0-1	Female	42	No	No	No	No	No	No	No
1013	47	D0-1	Female	19	No	No	No	No	No	No	No
1035	48	D0-1	Male	18	Yes	No	No	No	No	No	No
1057	49	D0-1	Male	18	Yes	No	No	No	No	No	No
1079	50	D0-1	Male	20	Yes	No	No	No	No	No	No
1101	51	D0-1	Male	18	Yes	No	No	No	No	No	No
1123	52	D0-1	Female	18	Yes	No	No	No	No	No	No
1145	53	D0-1	Female	18	Yes	No	No	No	No	No	No
1167	54	D0-1	Male	19	Yes	No	No	No	No	No	No
1189	55	D0-1	Female	18	No	No	No	No	No	No	No
1211	56	D0-1	Female	41	No	No	No	No	No	No	No
1255	58	D0-1	Male	18	No	No	Yes	No	No	No	No
1277	59	D0-1	Female	20	Yes	No	No	No	No	No	No
1299	60	D0-1	Male	19	Yes	No	No	No	No	No	No
1321	61	D0-1	Male	18	No	No	No	No	No	No	No
1343
1365
1387
1409
1431
1453
1475
1497
1519
1541
1563
1585
1607
1629
1651
1673
1695
1717
1739
0002
0024
0046
0068
0090
0112
0134
0156
0178
0200
0222
0244
0266
0288
0310
0332
0354
0376
0398
0420
0442
0464
0486
0508
0530
0552
0574
0596
0618
0640
0662
0684
0706
0728
0750
0772
0794
0816
0838
0860
0882
0904
0926
0948
0970
0992
1014
1036
1058
1080
1102
1124
1146
1168
1190
1212
1234
1256
1278
1300
1322
1344
1366
1388
1410
1432
1454
1476
1498
1520
1542
1564
1586
1608
1630
1652
1674
1696
1718
1740
0003
0025
0047
0069
0091
0113
0135
0157
0179
0201
0223
0245
0267
0289
0311
0333
0355
0377
0399
0421
0443
0465
0487
0509
0531
0553
0575
0597
0619
0641
0663
0685
0707
0729
0751
0773
0795
0817
0839
0861
0883
0905
0927
0949
0971
0993
1015
1037
1059
1081
1103
1125
1147
1169
1191
1213
1235
1257
1279
1301
1323
1345
1367
1389
1411
1433
1455
1477
1499
1521
1543
1565
1587
1609
1631
1653
1675
1697
1719
1741
0004
0026
0048
0070
0092
0114
0136
0158
0180
0202
0224
0246
0268
0290
0312
0334
0356
0378
0400
0422
0444
0466
0488
0510
0532
0554
0576
0598
0620
0642
0664
0686
0708
0730
0752
0774
0796
0818
0840
0862
0884
0906
0928
0950
0972
0994
1016
1038
1060
1082
1104
1126
1148
1170
1192
1214
1236
1258
1280
1302
1324
1346
1368
1390
1412
1434
1456
1478
1500
1522
1544
1566
1588
1610
1632
1654
1676
1698
1720
1742
0005
0027
0049
0071
0093
0115
0137
0159
0181
0203
0225
0247
0269
0291
0313
0335
0357
0379
0401
0423
0445
0467
0489
0511
0533
0555
0577
0599
0621
0643
0665
0687
0709
0731
0753
0775
0797
0819
0841
0863
0885
0907
0929
0951
0973
0995
1017
1039
1061
1083
1105
1127
1149
1171
1193
1215
1237
1259
1281
1303
1325
1347
1369
1391
1413
1435
1457
1479
1501
1523
1545
1567
1589
1611
1633
1655
1677
1699
1721
1743
0006
0028
0050
0072
0094
0116
0138
0160
0182
0204
0226
0248
0270
0292
0314
0336
0358
0380
0402
0424
0446
0468
0490
0512
0534
0556
0578
0600
0622
0644
0666
0688
0710
0732
0754
0776
0798
0820
0842
0864
0886
0908
0930
0952
0974
0996
1018
1040
1062
1084
1106
1128
1150
1172
1194
1216
1238
1260
1282
1304
1326
1348
1370
1392
1414
1436
1458
1480
1502
1524
1546
1568
1590
1612
1634
1656
1678
1700
1722
1744
0007
0029
0051
0073
0095
0117
0139
0161
0183
0205
0227
0249
0271
0293
0315
0337
0359
0381
0403
0425
0447
0469
0491
0513
0535
0557
0579
0601
0623
0645
0667
0689
0711
0733
0755
0777
0799
0821
0843
0865
0887
0909
0931
0953
0975
0997
1019
1041
1063
1085
1107
1129
1151
1173
1195
1217
1239
1261
1283
1305
1327
1349
1371
1393
1415
1437
1459
1481
1503
1525
1547
1569
1591
1613
1635
1657
1679
1701
1723
1745
0008
0030
0052
0074
0096
0118
0140
0162
0184
0206
0228
0250
0272
0294
0316
0338
0360
0382
0404
0426
0448
0470
0492
0514
0536
0558
0580
0602
0624
0646
0668
0690
0712
0734
0756
0778
0800
0822
0844
0866
0888
0910
0932
0954
0976
0998
1020
1042
1064
1086
1108
1130
1152
1174
1196
1218
1240
1262
1284
1306
1328
1350
1372
1394
1416
1438
1460
1482
1504
1526
1548
1570
1592
1614
1636
1658
1680
1702
1724
1746
0009
0031
0053
0075
0097
0119
0141
0163
0185
0207
0229
0251
0273
0295
0317
0339
0361
0383
0405
0427
0449
0471
0493
0515
0537
0559
0581
0603
0625
0647
0669
0691
0713
0735
0757
0779
0801
0823
0845
0867
0889
0911
0933
0955
0977
0999
1021
1043
1065
1087
1109
1131
1153
1175
1197
1219
1241
1263
1285
1307
1329
1351
1373
1395
1417
1439
1461
1483
1505
1527
1549
1571
1593
1615
1637
1659
1681
1703
1725
1747
0010
0032
0054
0076
0098
0120
0142
0164
0186
0208
0230
0252
0274
0296
0318
0340
0362
0384
0406
0428
0450
0472
0494
0516
0538
0560
0582
0604
0626
0648
0670
0692
0714
0736
0758
0780
0802
0824
0846
0868
0890
0912
0934
0956
0978
1000
1022
1044
1066
1088
1110
1132
1154
1176
1198
1220
1242
1264
1286
1308
1330
1352
1374
1396
1418
1440
1462
1484
1506
1528
1550
1572
1594
1616
1638
1660
1682
1704
1726
1748
0011
0033
0055
0077
0099
0121
0143
0165
0187
0209
0231
0253
0275
0297
0319
0341
0363
0385
0407
0429
0451
0473
0495
0517
0539
0561
0583
0605
0627
0649
0671
0693
0715
0737
0759
0781
0803
0825
0847
0869
0891
0913
0935
0957
0979
1001
1023
1045
1067
1089
1111
1133
1155
1177
1199
1221
1243
1265
1287
1309
1331
1353
1375
1397
1419
1441
1463
1485
1507
1529
1551
1573
1595
1617
1639
1661
1683
1705
1727
1749
0012
0034
0056
0078
0100
0122
0144
0166
0188
0210
0232
0254
0276
0298
0320
0342
0364
0386
0408
0430
0452
0474
0496
0518
0540
0562
0584
0606
0628
0650
0672
0694
0716
0738
0760
0782
0804
0826
0848
0870
0892
0914
0936
0958
0980
1002
1024
1046
1068
1090
1112
1134
1156
1178
1200
1222
1244
1266
1288
1310
1332
1354
1376
1398
1420
1442
1464
1486
1508
1530
1552
1574
1596
1618
1640
1662
1684
1706
1728
1750
0013
0035
0057
0079
0101
0123
0145
0167
0189
0211
0233
0255
0277
0299
0321
0343
0365
0387
0409
0431
0453
0475
0497
0519
0541
0563
0585
0607
0629
0651
0673
0695
0717
0739
0761
0783
0805
0827
0849
0871
0893
0915
0937
0959
0981
1003
1025
1047
1069
1091
1113
1135
1157
1179
1201
1223
1245
1267
1289
1311
1333
1355
1377
1399
1421
1443
1465
1487
1509
1531
1553
1575
1597
1619
1641
1663
1685
1707
1729
1751
0014
0036
0058
0080
0102
0124
0146
0168
0190
0212
0234
0256
0278
0300
0322
0344
0366
0388
0410
0432
0454
0476
0498
0520
0542
0564
0586
0608
0630
0652
0674
0696
0718
0740
0762
0784
0806
0828
0850
0872
0894
0916
0938
0960
0982
1004
1026
1048
1070
1092
1114
1136
1158
1180
1202
1224
1246
1268
1290
1312
1334
1356
1378
1400
1422
1444
1466
1488
1510
1532
1554
1576
1598
1620
1642
1664
1686
1708
1730
1752
0015
0037
0059
0081
0103
0125
0147
0169
0191
0213
0235
0257
0279
0301
0323
0345
0367
0389
0411
0433
0455
0477
0499
0521
0543
0565
0587
0609
0631
0653
0675
0697
0719
0741
0763
0785
0807
0829
0851
0873
0895
0917
0939
0961
0983
1005
1027
1049
1071
1093
1115
1137
1159
1181
1203
1225
1247
1269
1291
1313
1335
1357
1379
1401
1423
1445
1467
1489
1511
1533
1555
1577
1599
1621
1643
1665
1687
1709
1731
1753
0016
0038
0060
0082
0104
0126
0148
0170
0192
0214
0236
0258
0280
0302
0324
0346
0368
0390
0412
0434
0456
0478
0500
0522
0544
0566
0588
0610
0632
0654
0676
0698
0720
0742
0764
0786
0808
0830
0852
0874
0896
0918
0940
0962
0984
1006
1028
1050
1072
1094
1116
1138
1160
1182
1204
1226
1248
1270
1292
1314
1336
1358
1380
1402
1424
1446
1468
1490
1512
1534
1556
1578
1600
1622
1644
1666
1688
1710
1732
1754
0017
0039
0061
0083
0105
0127
0149
0171
0193
0215
0237
0259
0281
0303
0325
0347
0369
0391
0413
0435
0457
0479
0501
0523
0545
0567
0589
0611
0633
0655
0677
0699
0721
0743
0765
0787
0809
0831
0853
0875
0897
0919
0941
0963
0985
1007
1029
1051
1073
1095
1117
1139
1161
1183
1205
1227
1249
1271
1293
1315
1337
1359
1381
1403
1425
1447
1469
1491
1513
1535
1557
1579
1601
1623
1645
1667
1689
1711
1733
1755
0018
0040
0062
0084
0106
0128
0150
0172
0194
0216
0238
0260
0282
0304
0326
0348
0370
0392
0414
0436
0458
0480
0502
0524
0546
0568
0590
0612
0634
0656
0678
0700
0722
0744
0766
0788
0810
0832
0854
0876
0898
0920
0942
0964
0986
1008
1030
1052
1074
1096
1118
1140
1162
1184
1206
1228
1250
1272
1294
1316
1338
1360
1382
1404
1426
1448
1470
1492
1514
1536
1558
1580
1602
1624
1646
1668
1690
1712
1734
1756
0019
0041
0063
0085
0107
0129
0151
0173
0195
0217
0239
0261
0283
0305
0327
0349
0371
0393
0415
0437
0459
0481
0503
0525
0547
0569
0591
0613
0635
0657
0679
0701
0723
0745
0767
0789
0811
0833
0855
0877
0899
0921
0943
0965
0987
1009
1031
1053
1075
1097
1119
1141
1163
1185
1207
1229
1251
1273
1295
1317
1339
1361
1383
1405
1427
1449
1471
1493
1515
1537
1559
1581
1603
1625
1647
1669
1691
1713
1735
1757
0020
0042
0064
0086
0108
0130
0152
0174
0196
0218
0240
0262
0284
0306
0328
0350
0372
0394
0416
0438
0460
0482
0504
0526
0548
0570
0592
0614
0636
0658
0680
0702
0724
0746
0768
0790
0812
0834
0856
0878
0900
0922
0944
0966
0988
1010
1032
1054
1076
1098
1120
1142
1164
1186
1208
1230
1252
1274
1296
1318
1340
1362
1384
1406
1428
1450
1472
1494
1516
1538
1560
1582
1604
1626
1648
1670
1692
1714
1736
1758
0021
0043
0065
0087
0109
0131
0153
0175
0197
0219
0241
0263
0285
0307
0329
0351
0373
0395
0417
0439
0461
0483
0505
0527
0549
0571
0593
0615
0637
0659
0681
0703
0725
0747
0769
0791
0813
0835
0857
0879
0901
0923
0945
0967
0989
1011
1033
1055
1077
1099
1121
1143
1165
1187
1209
1231
1253
1275
1297
1319
1341
1363
1385
1407
1429
1451
1473
1495
1517
1539
1561
1583
1605
1627
1649
1671
1693
1715
1737
1759
0022
0044
0066
0088
0110
0132
0154
0176
0198
0220
0242
0264
0286
0308
0330
0352
0374
0396
0418
0440
0462
0484
0506
0528
0550
0572
0594
0616
0638
0660
0682
0704
0726
0748
0770
0792
0814
0836
0858
0880
0902
0924
0946
0968
0990
1012
1034
1056
1078
1100
1122
1144
1166
1188
1210
1232
1254
1276
1298
1320
1342
1364
1386
1408
1430
1452
1474
1496
1518
1540
1562
1584
1606
1628
1650
1672
1694
1716
1738
1760
